# Supplementary material for: Comparative genomics of downy mildews reveals potential adaptations to biotrophy
Source: BMC Genomics. 2018 Nov 29;19:851. doi: 10.1186/s12864-018-5214-8 (PMC6264045; doi:10.1186/s12864-018-5214-8)
Supplement: Supplementary file 2 — Intermediate assembly statistics and REAPR scores. (XLSX 24 kb) [file 12864_2018_5214_MOESM2_ESM.xlsx]

## Sheet: R13-Unfiltered MaSuRCA outputs
	Scaffold		Contig				BUSCO
k-mer size	N50	count	N50	count	Assembly size	% gaps	%Complete	%Single	%Multiple	%Frag	%Missing
k31	3.398	83980	2.045	111182	139.615	1.121	71.4	46.2	25.2	3.4	25.2
k41	3.76	79631	2.274	104221	139.233	1.067	75.6	47	28.6	3	21.4
k51	4.14	74374	2.524	95465	136.013	0.956	82.5	55.6	26.9	2.1	15.4
k61	4.224	68829	2.71	85269	129.082	0.78	89.3	73.5	15.8	0.9	9.8
k71	4.309	61713	3.007	73346	118.681	0.574	97.8	92.7	5.1	1.3	0.9
k76	4.298	57648	3.197	66013	111.269	0.437	98.7	94	4.7	0.9	0.4
k81	4.403	52204	3.461	58039	102.039	0.338	97.4	92.7	4.7	1.3	1.3
k82	4.42	51047	3.528	56414	100.128	0.355	98.7	94.9	0.8	0.4	0.9
k83	4.418	50116	3.592	54950	98.337	0.312	98.7	95.7	3	0.9	0.4
k84	4.485	48749	3.675	53080	96.098	0.239	98.3	92.3	6	1.3	0.4
k85	4.632	47409	3.768	51364	94.016	0.259	97.4	94.4	3	2.1	0.5
k86	4.704	46224	3.888	49710	91.493	0.204	97.4	95.3	2.1	2.1	0.5
k87	4.798	44974	4.027	47995	89.222	0.269	98.3	94.9	3.4	1.3	0.4
k88	5.176	43298	4.321	45925	86.571	0.326	96.6	93.2	3.4	2.1	1.3
k89	5.415	41710	4.576	44086	83.61	0.153	97.4	95.3	2.1	1.7	0.9
k90	5.846	39818	5.025	41719	80.871	0.195	97.8	94	3.8	0.9	1.3
k91	6.357	37873	5.395	39666	77.824	0.105	97	95.3	1.7	0.4	2.6
k92	6.88	35520	5.957	35520	74.731	0.167	98.7	96.6	2.1	1.3	0
k93	7.554	33172	6.579	34313	71.441	0.057	98.7	96.6	2.1	1.3	0
k94	8.427	30555	7.227	31548	67.911	0.052	97.8	95.7	2.1	1.3	0.9
k95	9.561	27960	8.01	28914	64.694	0.045	98.7	97.4	1.3	0	1.3
k96	10.491	25579	8.499	26477	61.353	0.047	97.1	96.2	0.9	0.9	2
k97	3.281	37749	3.009	39277	64.621	0.089	59.4	50.9	8.5	5.1	35.5
k98	#### Assembly failed #####
k99	3.92	21456	3.787	21801	41.198	0.018	74.4	74.4	0	12.4	13.2

## Sheet: R13-BLAST filtering outputs
	Scaffold		Contig				BUSCO
k-mer size	N50	count	N50	count	Assembly size	% gaps	%Complete	%Single	%Multiple	%Frag	%Missing
k92	20.984	10258	18.066	10881	46.947	0.177	95.7	93.6	2.1	1.3	3
k93	21.941	10015	18.101	10598	46.942	0.033	97.9	96.2	1.7	0.4	1.7
k94	23.91	9766	19.241	10377	46.575	0.043	96.2	94.9	1.3	0.9	2.9
k95	23.811	9411	18.968	10076	46.452	0.039	97.5	96.6	0.9	0.4	2.1
k96	23.639	8973	17.802	9669	45.8	0.05	94.9	94.9	0	1.7	3.4

## Sheet: R13-Mitochondrial filtering out
	Scaffold		Contig				BUSCO
k-mer size	N50	count	N50	count	Assembly size	% gaps	%Complete	%Single	%Multiple	%Frag	%Missing
k92	20.996	10114	18.133	10737	46.877	0.177	95.7	93.6	2.1	1.3	3
k93	21.963	9878	18.12	10460	46.871	0.033	97.9	96.2	1.7	0.4	1.7
k94	23.974	9644	19.322	10254	46.51	0.043	96.2	94.9	1.3	0.9	2.9
k95	23.947	9296	19.024	9960	46.397	0.039	97.5	96.6	0.9	0.4	2.1
k96	23.649	8869	17.86	9562	45.747	0.05	94.9	94.9	0	1.7	3.4

## Sheet: R13 QuickMerge
	Scaffold		Contig				BUSCO
Process	N50	count	N50	count	Assembly size	% gaps	%Complete	%Single	%Multiple	%Frag	%Missing
k96 + k95	35.193	6925	24.218	7834	46.211	0.05	96.1	94.4	1.7	0.4	3.5
+k94	43.551	5994	28.234	6974	46.616	0.051	97.4	94	3.4	0.4	2.2
+k93	47.696	5512	30.273	6525	46.769	0.053	97.8	94	3.8	0	2.2
+k92	51.167	5141	30.823	6257	46.76	0.205	97.9	95.3	2.6	0	2.1
+k92-1kbmin	52.385	3526	32.327	4642	45.634	0.21	97.9	95.3	2.6	0	2.1

## Sheet: R13 HaplotypeCollapsing
	Scaffold		Contig				BUSCO
Process	N50	count	N50	count	Assembly size	% gaps	%Complete	%Single	%Multiple	%Frag	%Missing
Redundans	57.338	1828	36.364	2929	42.034	0.227	97.9	95.3	2.6	0	2.1
Haplomerger	72.179	785	48.369	1475	32.101	0.261	97.8	97.4	0.4	0	2.2

## Sheet: R13 - REAPR scoring
		Perfect mapping	New N50	old N50	score
k92	R13	37745733	18532	20996	6.17413e+11
k93	R13	37977429	18479	21963	5.9046e+11
k94	R13	38030447	19928	23974	6.29968e+11
k95	R13	38124154	19176	23947	5.85417e+11
k97	R13	37977193	18097	23649	5.25924e+11
QuickMerge	R13	37792151	33164	52385	7.93466e+11
Reference	R13	29025604	51626	72179	1.07178e+12

## Sheet: R14-Unfiltered MaSuRCA outputs
	Scaffold		Contig				BUSCO
k-mer size	N50	count	N50	count	Assembly size	% gaps	%Complete	%Single	%Multiple	%Frag	%Missing
k31	3.886	38323	3.497	41561	74.52	0.103	80.4	63.7	16.7	1.7	17.9
k41	3.993	39763	3.558	43109	78.194	0.107	82.4	67.9	14.5	1.3	16.3
k51	3.941	43702	3.465	47158	83.251	0.104	82.4	67.9	14.5	1.3	16.3
k61	3.95	49274	3.443	52995	90.745	0.106	90.2	82.9	7.3	0.9	8.9
k71	4.164	51192	3.61	54621	93.215	0.125	96.2	93.2	3	1.3	2.5
k81	5.105	44422	4.436	46907	87.345	0.146	98.3	95.7	2.6	0.9	0.8
k86	5.857	39576	5.199	41120	81.538	0.058	98.3	95.7	2.6	0.9	0.8
k87	6.125	38517	5.357	39892	80.351	0.054	95.7	93.6	2.1	0.9	3.4
k88	6.36	37378	5.664	38606	78.803	0.047	95.3	93.2	2.1	0.9	3.8
k89	6.56	36015	5.908	37131	76.965	0.048	94.4	92.7	1.7	1.3	4.3
k90	7.026	34415	6.304	35595	74.975	0.039	97.4	95.7	1.7	1.3	1.3
k91	7.626	32746	6.791	33652	72.741	0.058	97.8	95.7	2.1	0.9	1.3
k92	8.25	30837	7.283	31687	70.512	0.119	99.2	96.6	2.6	0	0.8
k93	8.769	28849	7.846	29605	67.56	0.124	99.2	98.3	0.9	0	0.8
k94	9.808	26897	8.652	27600	65.516	0.259	98.7	95.7	3	0	1.3
k95	10.311	25355	9.358	25976	63.593	0.05	97.4	94.4	3	0.4	2.2
k96	10.963	23780	9.896	24382	61.352	0.0176	97.5	94.9	2.6	1.3	1.2
k97	11.392	21734	10.198	22270	58.524	0.039	97.5	96.6	0.9	1.3	1.2
k98	9.072	21119	8.409	21586	54.974	0.06	95.3	94.4	0.9	3	1.7
k99	4.54	47982	3.79	52123	91.638	0.177	94.4	92.3	2.1	0.9	4.7

## Sheet: R14-BLAST filtering outputs
	Scaffold		Contig				BUSCO
k-mer size	N50	count	N50	count	Assembly size	% gaps	%Complete	%Single	%Multiple	%Frag	%Missing
k92	18.162	10717	17.085	11060	44.898	0.147	97.4	95.7	1.7	0	2.6
k93	18.351	10611	17.148	10961	44.697	0.167	97.4	97	0.4	0	2.6
k94	18.205	10646	16.874	11034	45.333	0.359	97	94.9	2.1	0	3
k95	18.478	10657	17.127	10999	45.689	0.056	95.8	93.2	2.6	0.9	3.3
k97	18.157	10121	16.592	10512	45.394	0.025	95.3	94.9	0.4	1.3	3.4

## Sheet: R14-Mitochondrial filtering out
	Scaffold		Contig				BUSCO
k-mer size	N50	count	N50	count	Assembly size	% gaps	%Complete	%Single	%Multiple	%Frag	%Missing
k92	21.515	5182	19.872	5519	41.587	0.158	97.4	95.7	1.7	0	2.6
k93	21.7	5153	19.902	5501	41.46	0.18	97.4	97	0.4	0	2.6
k94	21.242	5188	19.756	5573	42.07	0.387	97	94.9	2.1	0	3
k95	21.266	5197	19.618	5533	42.44	0.06	95.8	93.2	2.6	0.9	3.3
k97	21.109	5063	19.208	5445	42.339	0.026	95.3	94.9	0.4	1.3	3.4

## Sheet: R14 QuickMerge
	Scaffold		Contig				BUSCO
Process	N50	count	N50	count	Assembly size	% gaps	%Complete	%Single	%Multiple	%Frag	%Missing
k97+k95	33.292	3679	28.674	4188	42.846	0.073	96.6	94	2.6	0.9	2.5
+k94	36.871	3295	30.285	3917	42.936	0.323	96.6	93.6	3	0.4	3
+k93	38.961	3036	31.195	3699	42.865	0.326	97	93.6	3.4	0.4	2.6
+k92	42.811	2849	33.35	3552	42.811	0.45	97.4	94	3.4	0.4	2.2

[truncated: 2 more sheets: R14 HaplotypeCollapsing, R14 - REAPR scoring]
