# Supplementary material for: Comparative genomics of downy mildews reveals potential adaptations to biotrophy
Source: BMC Genomics. 2018 Nov 29;19:851. doi: 10.1186/s12864-018-5214-8 (PMC6264045; doi:10.1186/s12864-018-5214-8)
Supplement: Supplementary file 4 — RepeatModeler summary of outputs. (XLSX 8 kb) [file 12864_2018_5214_MOESM4_ESM.xlsx]

## Sheet: Sheet1
	R13 masked with R13 library			R14 masked with R14 library
	Count	Length	Percentage	Count	Length	Percentage
SINE	44	37 KB	0.11	0	0	0
LINE	321	277 KB	0.86	269	129 KB	0.42
LTR elements	8300	9.2 MB	28.6	7298	7.7 MB	25.09
DNA elememts	196	74 KB	0.23	246	105 KB	0.34
Unclassified	2550	985 KB	3.06	3168	1.18 MB	3.83
Total		10.6 MB	32.87		9.14 MB	29.67
