# Supplementary material for: Comparative genomics of downy mildews reveals potential adaptations to biotrophy
Source: BMC Genomics. 2018 Nov 29;19:851. doi: 10.1186/s12864-018-5214-8 (PMC6264045; doi:10.1186/s12864-018-5214-8)
Supplement: Supplementary file 6 — Intermediate annotation results. Summary of maker runs bootstrapping SNAP hidden markov model. (XLSX 13 kb) [file 12864_2018_5214_MOESM6_ESM.xlsx]

## Sheet: Sheet1
Intermediate Annotation Results
Run	Gene Models	Mean Protein Length	Standard Deviation	Max Protein Length	Minimum Protein Length	Filter Intron < 10 bp	Filter exon < 10 bp	BLAST hits to Oomycetes	mean score	Orthologous models	Orthogroup count	InterProScan e-value	Number of domains under 1e-5	Number of models encoding domains under 1e-5
R14-1	8670	407	372	5232	2	8159	6299	8100	603.7	7596	6827	2.16735e-07	7613	5128
R14-2	6691	427	388	5232	21	6250	4234	6235	644.7	5849	5363	2.0339e-07	6490	4239
R14-3	8951	476	443	6133	18	8695	8647	8676	678	7925	7073	1.98976e-07	8594	5501
R14-4	8504	474	434	6133	39	7867	6051	8107	973.5	7424	6622	2.08845e-07	8140	5157
R14-5	9034	469	444	6133	18	8458	7591	8627	665.4	7742	6879	2.02816e-07	8382	5338
R14-6	8865	469	436	6133	18	8196	6389	8434	665.7	7537	6670	2.23171e-07	8200	5198
R13-1	8553	407	384	4673	32	8109	6074	7495	596.71	6703	6032	2.20452e-07	7530	5077
R13-2	6493	433	384	4673	32	6053	4054	5688	628.88	5218	4803	2.07907e-07	6349	4153
R13-3	8968	471	435	6103	18	8718	8661	8694	670.58	7874	6992	1.98707e-07	8505	5436
R13-4	9064	458	428	6129	18	8808	8733	8787	653.24	7910	6977	2.04637e-07	8454	5463
R13-5	8714	482	452	5328	18	8327	6339	8298	668.84	7381	6554	2.04557e-07	8164	5096
R13-6	9601	445	420	6129	20	9334	9241	9309	630.57	8127	7177	2.13904e-07	8602	5577
See supplementary materials 6 for overview of annotation pipeline
