# Supplementary material for: Comparative genomics of downy mildews reveals potential adaptations to biotrophy
Source: BMC Genomics. 2018 Nov 29;19:851. doi: 10.1186/s12864-018-5214-8 (PMC6264045; doi:10.1186/s12864-018-5214-8)
Supplement: Supplementary file 8 — ORF annotation results. Summary of the results from hmm search and regular expression string searches when applied to all open reading frames of both P. effusa isolates. (XLSX 8 kb) [file 12864_2018_5214_MOESM8_ESM.xlsx]

## Sheet: Sheet1
	Signal Peptide	RxLR-[DE][DE][ER]	[GHQ]xLR-[DE][DE][ER]	RxL[GKQ]-[DE][DE][ER]	RxLR-[DE][DE][ER]-WY	[GHQ]xLR-[DE][DE][ER]-WY	RxL[GKQ]-[DE][DE][ER]-WY	RxLR-WY	[GHQ]xLR-WY	RxL[GKQ]-WY	Total	CRN	CRN-SP	WY	WY-SP
Peff R14	4001	63	11	21	25	0	2	37	1	3	109	28	8	126	61
NoMakerOverlaps	n/a	18	1	6	5	0	0	7	0	0	27	14	4	23	13
PostMakerMerge	747	54	7	14	20	0	2	32	0	2	87	20	5	121	53
PeffR13	4181	65	11	24	27	1	1	40	2	3	116	32	10	131	61
NoMakerOverlaps	n/a	19	0	5	6	0	0	9	0	1	28	15	6	13	3
Post maker merge	761	57	8	15	24	1	1	36	1	2	93	20	8	131	54
