# Supplementary material for: Comparative genomics of downy mildews reveals potential adaptations to biotrophy
Source: BMC Genomics. 2018 Nov 29;19:851. doi: 10.1186/s12864-018-5214-8 (PMC6264045; doi:10.1186/s12864-018-5214-8)
Supplement: Supplementary file 10 — Significant chi-squared results. All significant Chi squared results detected, when comparing the occurrence of domains encoded by P. effusa, P. tabacina, H. arabidopsidis, P. halstedii, P. ramorum, P. sojae and P. infestans. (XLSX 32 kb) [file 12864_2018_5214_MOESM10_ESM.xlsx]

## Sheet: Sheet1
	Peronospora effusa vs all					Peronospora sp. vs all					Peronospora lineage vs all					Phytophthora sp. vs downy mildews							Raw Counts
Pfam	O1	O2	E1	E2	p	O1	O2	E1	E2	p	O1	O2	E1	E2	p	O1	O2	E1	E2	p	representation	Pfam title	P. effusa R13	P. effusa R14	P. tabacina J2	P. tabacina S26	H. arabidopsidis	P. halstedii	P. infestans	P. ramorum	P. sojae	total
PF00005	73	657	119.127	610.873	3.83868e-06	151	579	269.074	460.926	1.3208e-19	200	530	332.115	397.885	9.27763e-23	482	248	324.026	405.974	5.69699e-32	Down	ABC transporter	36	37	38	40	49	48	148	171	163	730
PF00027						59	223	103.944	178.056	2.89425e-08	71	211	128.296	153.704	7.29374e-12	182	100	125.172	156.828	9.67879e-12	Down	cNMP_binding	14	14	16	15	12	29	56	47	79	282
PF00050						0	55	20.2727	34.7273	1.45895e-08	3	52	25.0224	29.9776	2.47281e-09	44	11	24.4129	30.5871	1.06166e-07	Down	Kazal-type serine protease	0	0	0	0	3	8	17	11	16	55
PF00076						301	326	231.109	395.891	7.21764e-09	362	265	285.255	341.745	7.51563e-10	200	427	278.307	348.693	3.08639e-10	Up	RNA recognition motif	61	64	98	78	61	65	68	63	69	627
PF00078	28	348	61.3585	314.641	3.23381e-06						103	273	171.062	204.938	1.80565e-12	263	113	166.896	209.104	1.95195e-23	Down	Reverse transcriptase	13	15	39	35	1	10	1	254	8	376
PF00083						44	174	80.3535	137.646	3.32982e-07	52	166	99.1796	118.82	1.39075e-10	214	157	164.676	206.324	2.54856e-07	Down	Sugar (and other) transporter	27	25	33	26	22	24	57	75	82	371
PF00098																141	77	96.764	121.236	1.63757e-09	Down	Zinc finger	16	12	8	8	8	25	11	101	29	218
PF00107											39	122	73.2473	87.7527	5.95417e-08	113	48	71.4633	89.5367	4.43551e-11	Down	Zinc -binding dehydrogenase	6	6	11	11	5	9	41	36	36	161
PF00135																28	4	14.2039	17.7961	9.16867e-07	Down	Carboxylesterase	1	1	1	1	0	0	2	15	11	32
PF00225						66	233	110.21	188.79	1.1598e-07	83	216	136.031	162.969	7.3329e-10	173	126	132.718	166.282	2.74777e-06	Down	Kinesin motor domain	16	16	17	17	17	43	57	56	60	299
PF00230											26	96	55.5042	66.4958	8.1319e-08	91	31	54.1523	67.8477	1.88703e-11	Down	Major intrinsic proteins	5	5	7	5	4	5	21	35	35	122
PF00232																57	19	33.7342	42.2658	7.80901e-08	Down	Glycosyl hydrolase family 1	3	3	5	3	2	3	21	17	19	76
PF00248						12	90	37.5966	64.4034	1.49187e-07	14	88	46.4051	55.5949	1.16847e-10	85	17	45.2749	56.7251	2.43729e-15	Down	Aldo/keto reducatse	3	3	3	3	2	3	24	27	34	102
PF00270						248	274	192.406	329.594	4.56231e-07	304	218	237.485	284.515	5.02502e-09	166	356	231.701	290.299	7.12794e-09	Up	DEAD/DEAH box helicase	58	55	78	57	56	52	56	55	55	522
PF00271						333	401	270.548	463.452	1.76825e-06	412	322	333.935	400.065	7.19076e-09	247	487	325.802	408.198	4.79183e-09	Up	Helicase conserved C-terminal domain	79	76	98	80	79	75	78	81	88	734
PF00295						10	72	30.2247	51.7753	3.66305e-06	13	69	37.3061	44.6939	7.03657e-08	66	16	36.3975	45.6025	4.71406e-11	Down	Glycoside hydrolase family 28	4	4	1	1	3	3	24	17	25	82
PF00400																398	672	474.942	595.058	2.1979e-06	Up	WD40 repeat	96	94	125	122	103	132	144	128	126	1070
PF00520	8	201	34.1062	174.894	1.02556e-06	24	185	77.0362	131.964	2.86013e-14	27	182	95.085	113.915	3.15281e-21	160	49	92.7691	116.231	7.96784e-21	Down	Ion channel family	4	4	9	7	3	22	50	34	76	209
PF00544						0	43	15.8495	27.1505	5.43765e-07	4	39	19.5629	23.4371	1.87886e-06	39	4	19.0865	23.9135	9.82646e-10	Down	Pectate lyase	0	0	0	0	4	0	7	15	17	43
PF00589																17	0	7.54581	9.45419	3.92858e-06	Down	Phage integrase	0	0	0	0	0	0	0	3	14	17
PF00612						51	182	85.8824	147.118	2.16941e-06	67	166	106.004	126.996	2.87715e-07							IQ calmodulin binfing motif	14	13	14	10	16	36	48	30	52	233
PF00664						35	173	76.6676	131.332	2.11426e-09	48	160	94.63	113.37	8.42396e-11	147	61	92.3253	115.675	2.34294e-14	Down	Transmembrane domain of ABC transporters	9	10	8	8	13	13	46	50	51	208
PF00665	10	315	53.036	271.964	1.04706e-10	10	315	119.793	205.207	1.55257e-36	10	315	147.859	177.141	3.19994e-53	284	41	144.258	180.742	7.10204e-55	Down	Integrase	5	5	0	0	0	31	0	280	4	325
PF00724						13	121	49.3916	84.6084	7.19237e-11	17	117	60.9636	73.0364	2.40714e-14	113	21	59.4788	74.5212	1.32886e-20	Down	NADH:flavin oxidioreducase / NADH oxidase family	2	2	4	5	4	4	21	27	65	134
PF00734											0	25	11.3738	13.6262	4.92168e-06	22	3	11.0968	13.9032	1.13858e-05	Down	Fungal cellulose binding domain	0	0	0	0	0	3	4	7	11	25
PF00775																16	0	7.10194	8.89806	7.55827e-06	Down	Dioxygenase	0	0	0	0	0	0	1	10	5	16
PF00884						13	77	33.1735	56.8265	1.04382e-05						63	27	39.9484	50.0516	1.00523e-06	Down	Sulfatase	5	4	3	1	8	6	22	14	27	90
PF00933						16	85	37.228	63.772	1.19528e-05	22	79	45.9502	55.0498	1.70372e-06	73	28	44.831	56.169	1.68578e-08	Down	Glycosyl hydrolase family 3 N terminal domain	4	4	4	4	6	6	21	28	24	101
PF00964						40	179	80.7221	138.278	1.17026e-08	54	165	99.6345	119.365	5.91898e-10	149	70	97.2078	121.792	1.86658e-12	Down	Elicitin	12	12	10	6	14	16	43	47	59	219
PF01061						58	313	136.748	234.252	2.35605e-17	80	291	168.787	202.213	2.10546e-20	272	99	164.676	206.324	3.44866e-29	Down	ATP-binding cassette transporter	15	15	12	16	22	19	89	93	90	371
PF01328											0	32	14.5585	17.4415	2.36342e-07	27	5	14.2039	17.7961	5.29145e-06	Down	Peroxidase	0	0	0	0	0	5	7	10	10	32
PF01661																28	6	15.0916	18.9084	8.36204e-06	Down	Macro domain	1	1	0	0	2	2	6	11	11	34
PF01754						20	5	9.21485	15.7851	7.7769e-06											Up	A20-like zinc finger	3	3	8	6	0	1	1	2	1	25
PF01762																17	0	7.54581	9.45419	3.92858e-06	Down	Galactosyltransferase	0	0	0	0	0	0	4	3	10	17
PF01833											0	27	12.2837	14.7163	2.06142e-06							IPT/TIG domain	0	0	0	0	0	6	9	1	11	27
PF01915											24	81	47.77	57.23	3.18726e-06	75	30	46.6065	58.3935	2.44567e-08	Down	Glycoside hydrolase family 3	4	4	5	5	6	6	21	27	27	105
PF02493						7	59	24.3272	41.6728	9.82095e-06	8	58	30.0268	35.9732	5.18706e-08	50	16	29.2955	36.7045	2.90489e-07	Down	MORN repeat	1	2	2	2	1	8	16	15	19	66
PF02902						16	126	52.3404	89.6596	2.59122e-10	19	123	64.6032	77.3968	1.52847e-14	118	24	63.0297	78.9703	1.62178e-20	Down	ULP1 protease family, C-terminal catalytic domain	4	3	4	5	3	5	37	8	73	142
PF03028						4	74	28.7503	49.2497	6.28269e-09	5	73	35.4863	42.5137	4.15017e-12	58	20	34.622	43.378	9.94329e-08	Down	Dynein heavy chain and region D6 of dynein motor	1	1	1	1	1	15	20	15	23	78
PF03083						33	149	67.0841	114.916	1.6315e-07	40	142	82.8013	99.1987	1.87561e-10	132	50	80.7846	101.215	2.15585e-14	Down	Sugar efflux transporter for interceullar exchange	6	5	10	12	7	10	32	46	54	182
PF03092																158	107	117.626	147.374	5.97967e-07	Down	BT1 family	17	15	20	21	16	18	42	55	61	265
PF03184	18	308	53.1991	272.801	1.32376e-07	55	271	120.162	205.838	7.38042e-14	68	258	148.314	177.686	4.15611e-19	243	83	144.702	181.298	6.10318e-28	Down	DDE superfamily endonuclease	9	9	21	16	13	15	26	49	168	326
PF03211						5	111	42.7569	73.2431	3.68293e-13	13	103	52.7744	63.2256	1.20629e-13	99	17	51.4891	64.5109	6.76607e-19	Down	Pectate lyase	1	1	1	2	8	4	36	25	38	116
PF03221											1	29	13.6486	16.3514	3.52713e-06	162	109	120.289	150.711	3.40117e-07	Down	Tc5 transposase DNA-binding domain	17	17	20	23	17	15	28	40	94	271
PF03358																28	2	13.3161	16.6839	6.81835e-08	Down	NADPH-dependent FMN reductase	0	0	0	0	1	1	7	11	10	30
PF03732	0	291	47.4876	243.512	4.95349e-14	0	291	107.261	183.739	7.8738e-39	18	273	132.391	158.609	2.4723e-41	258	33	129.167	161.833	3.4944e-52	Down	Retrotransposon gag protein	0	0	0	0	18	15	10	154	94	291
PF04253																22	3	11.0968	13.9032	1.13858e-05	Down	Transferrin receptor-like dimerisation domain.	1	1	0	0	0	1	4	11	7	25
PF04665											0	25	11.3738	13.6262	4.92168e-06	25	0	11.0968	13.9032	2.18519e-08	Down	Poxvirus A32 protein	0	0	0	0	0	0	6	0	19	25
PF04749											16	62	35.4863	42.5137	9.38887e-06	58	20	34.622	43.378	9.94329e-08	Down	PLAC8	3	5	5	2	1	4	12	17	29	78
PF04937						4	48	19.1669	32.8331	1.30182e-05	5	47	23.6575	28.3425	2.03849e-07	45	7	23.0813	28.9187	9.48644e-10	Down	Protein of unknown function	2	2	0	0	1	2	8	2	35	52
PF05368											1	27	12.7387	15.2613	8.3927e-06	26	2	12.4284	15.5716	2.44048e-07	Down	Nmr1-like family	0	0	0	0	1	1	5	9	12	28
PF05630						50	210	95.8345	164.166	3.81101e-09	71	189	118.288	141.712	3.87954e-09	170	90	115.407	144.593	9.45555e-12	Down	Necrosis inducing protein	9	10	17	14	21	19	28	62	80	260
PF05699						26	132	58.2379	99.7621	1.059e-07	27	131	71.8824	86.1176	7.47403e-13	120	38	70.1317	87.8683	1.40416e-15	Down	hAT dimerization domain	7	6	7	6	1	11	19	8	93	158
PF05970						0	52	19.1669	32.8331	3.59611e-08	0	52	23.6575	28.3425	4.45172e-11	52	0	23.0813	28.9187	6.93715e-16	Down	PIF1-like helicase	0	0	0	0	0	0	15	26	11	52
PF06422						9	102	40.9139	70.0861	3.40756e-10	18	93	50.4997	60.5003	5.8411e-10	88	23	49.2697	61.7303	1.37216e-13	Down	CDR ABC transporter	2	2	2	3	9	5	25	27	36	111
PF07648						6	72	28.7503	49.2497	9.31305e-08	8	70	35.4863	42.5137	4.10898e-10	59	19	34.622	43.378	2.76576e-08	Down	Kazal domain	1	1	2	2	2	11	20	9	30	78
PF07714						157	420	212.679	364.321	1.54921e-06	194	383	262.507	314.493	1.02048e-08	341	236	256.114	320.886	1.13815e-12	Down	Tyrosine kinase	36	38	41	42	37	42	91	81	169	577
PF07727	19	324	55.9733	287.027	6.57677e-08	20	323	126.428	216.572	1.02666e-32	30	313	156.049	186.951	1.58646e-42	237	106	152.248	190.752	3.2435e-20	Down	Reverse transcriptase	10	9	0	1	10	76	3	223	11	343
PF07728						6	56	22.8528	39.1472	9.1398e-06	7	55	28.207	33.793	6.35238e-08							ATPases associated; dynein related subfamily	2	2	1	1	1	14	14	12	15	62
PF07974						1	48	18.0611	30.9389	4.36743e-07	2	47	22.2927	26.7073	5.82951e-09	37	12	21.7497	27.2503	1.16015e-05	Down	EGF-like domain	0	0	0	1	1	10	15	9	13	49
PF08123						15	82	35.7536	61.2464	1.25406e-05	18	79	44.1304	52.8696	9.93334e-08	75	22	43.0555	53.9445	6.65633e-11	Down	Histone methylation protein DOT1	3	3	4	5	3	4	24	4	47	97
PF08240											55	147	91.9003	110.1	1.85011e-07	137	65	89.662	112.338	2.03138e-11	Down	Alcohol dehydrogenase GroES-like domain	13	13	12	11	6	10	48	44	45	202
PF08284						0	43	15.8495	27.1505	5.43765e-07	0	43	19.5629	23.4371	2.08547e-09	43	0	19.0865	23.9135	2.13669e-13	Down	Retroviral aspartyl protease	0	0	0	0	0	0	0	39	4	43
PF08385											4	38	19.108	22.892	2.84831e-06							Dynein heavy chain	1	1	1	1	0	8	8	9	13	42
PF08393						4	78	30.2247	51.7753	1.93588e-09	4	78	37.3061	44.6939	1.51176e-13	63	19	36.3975	45.6025	3.36149e-09	Down	Dynein heavy chain, N-terminal region 2	1	1	1	1	0	15	21	18	24	82
PF09461																19	1	8.87743	11.1226	5.21995e-06	Down	Phytotoxin PcF	0	0	0	0	1	0	14	1	4	20
PF10551						11	136	54.1833	92.8167	1.54838e-13	12	135	66.878	80.122	9.95124e-20	130	17	65.2491	81.7509	5.98608e-27	Down	MULE transposase domain	2	3	4	2	1	5	5	25	100	147
PF11051						30	163	71.1387	121.861	8.34468e-10	45	148	87.8058	105.194	6.1081e-10	128	65	85.6672	107.333	8.61654e-10	Down	Mannosyltransferase	9	10	5	6	15	20	43	40	45	193
PF12774						4	73	28.3817	48.6183	8.43225e-09	4	73	35.0313	41.9687	1.23344e-12	58	19	34.1781	42.8219	4.65385e-08	Down	ATPases associated; P-loop containing dynein motor region	1	1	1	1	0	15	19	17	22	77
PF12775						4	70	27.276	46.724	2.03835e-08	4	70	33.6665	40.3335	4.34512e-12	55	19	32.8465	41.1535	2.17934e-07	Down	ATPases associated; P-loop containing dynein motor region	1	1	1	1	0	15	18	16	21	74
PF12777						4	76	29.4875	50.5125	3.4876e-09	4	76	36.3962	43.6038	3.50072e-13	61	19	35.5097	44.4903	9.69054e-09	Down	Microtubule-binding stalk of dynein motor	1	1	1	1	0	15	21	16	24	80
PF12780						6	69	27.6446	47.3554	2.21038e-07	6	69	34.1214	40.8786	6.98958e-11	54	21	33.2904	41.7096	1.48599e-06	Down	ATPases associated; P-loop containing dynein motor region-D4	2	2	1	1	0	15	17	16	21	75
PF12781						4	69	26.9074	46.0926	2.73549e-08	4	69	33.2115	39.7885	6.61112e-12	54	19	32.4026	40.5974	3.62385e-07	Down	ATPases associated; P-loop containing dynein motor region-D5	1	1	1	1	0	15	18	15	21	73
PF12796						265	742	371.174	635.826	4.04863e-12	314	693	458.137	548.863	7.41835e-20	601	406	446.979	560.021	1.52944e-22	Down	Ankyrin repeats	57	61	81	66	49	92	157	148	296	1007
PF12904																17	0	7.54581	9.45419	3.92858e-06	Down	Putative collagen-binding domain of a collagenase	0	0	0	0	0	0	1	10	6	17
PF13202						14	83	35.7536	61.2464	4.6846e-06	16	81	44.1304	52.8696	9.70898e-09	67	30	43.0555	53.9445	9.91512e-07	Down	EF hand	3	3	4	4	2	14	23	18	26	97
PF13204																17	0	7.54581	9.45419	3.92858e-06	Down	Protein of unknown function	0	0	0	0	0	0	1	11	5	17
PF13358						0	59	21.7471	37.2529	4.39082e-09	0	59	26.8422	32.1578	2.25636e-12	59	0	26.1884	32.8116	8.1291e-18	Down	DDE superfamily endonuclease	0	0	0	0	0	0	11	26	22	59
PF13359	0	129	21.0512	107.949	5.28637e-07	0	129	47.5486	81.4514	4.03135e-18	1	128	58.6888	70.3112	1.98442e-24	128	1	57.2594	71.7406	4.74576e-36	Down	DDE superfamily endonuclease	0	0	0	0	1	0	30	10	88	129
PF13456	7	343	57.1156	292.884	4.19672e-13	204	146	129.008	220.992	9.64504e-17	224	126	159.233	190.767	3.59807e-12						Up	Reverse transcriptase	4	3	86	111	20	1	5	41	79	350
PF13499						64	234	109.841	188.159	3.70216e-08	82	216	135.576	162.424	4.59156e-10	178	120	132.274	165.726	9.7454e-08	Down	EF hand	18	17	15	14	18	38	64	52	62	298
PF13516						46	177	82.1965	140.804	5.04969e-07	56	167	101.454	121.546	9.80505e-10	139	84	98.9833	124.017	6.90901e-08	Down	Leucine Rich Repeat	13	10	12	11	10	28	52	35	52	223
PF13602																32	8	17.7549	22.2451	5.80515e-06	Down	Zinc binding dehydrogenase	2	2	1	1	1	1	9	11	12	40
PF13637											97	219	143.765	172.235	1.27125e-07	197	119	140.263	175.737	1.32761e-10	Down	Ankyrin repeats	21	21	21	20	14	22	53	48	96	316
PF13650						0	53	19.5355	33.4645	2.66175e-08	1	52	24.1125	28.8875	1.82475e-10	49	4	23.5252	29.4748	1.88161e-12	Down	Aspartyl protease	0	0	0	0	1	3	1	9	39	53
PF13833											27	97	56.4141	67.5859	1.12986e-07							EF hand	5	6	7	6	3	29	25	19	24	124
PF13843	0	143	23.3358	119.664	1.2864e-07	0	143	52.709	90.291	6.44052e-20	0	143	65.0582	77.9418	8.72479e-28	143	0	63.4736	79.5264	7.37316e-41	Down	Transposase IS4	0	0	0	0	0	0	8	38	97	143
PF13884											0	29	13.1936	15.8064	8.65472e-07							Chaperone of endosialidase	0	0	0	0	0	6	7	3	13	29
PF13961						0	65	23.9586	41.0414	7.27719e-10	1	64	29.5719	35.4281	1.10497e-12	62	3	28.8516	36.1484	1.28022e-16	Down	Domain of unknown function	0	0	0	0	1	2	5	50	7	65
PF13975																19	1	8.87743	11.1226	5.21995e-06	Down	gag-polyprotein putative aspartyl protease	0	0	0	0	0	1	1	7	11	20
PF13976						7	91	36.1222	61.8778	1.07445e-09	8	90	44.5853	53.4147	1.15774e-13	84	14	43.4994	54.5006	1.80451e-16	Down	GAG pre-integrase domain	4	3	0	0	1	6	0	80	4	98
PF14214											0	27	12.2837	14.7163	2.06142e-06	27	0	11.9845	15.0155	6.01928e-09	Down	Helitron helicase-like domain at N-terminus	0	0	0	0	0	0	13	8	6	27
PF14223	14	286	48.9563	251.044	4.72298e-08	14	286	110.578	189.422	6.71019e-31	29	271	136.486	163.514	1.20234e-35	218	82	133.161	166.839	6.29018e-23	Down	gag-polypeptide of LTR copia type	5	9	0	0	15	53	11	146	61	300
PF14295						5	67	26.5388	45.4612	1.42728e-07	5	67	32.7566	39.2434	5.06552e-11	64	8	31.9587	40.0413	2.95589e-14	Down	PAN domain	1	1	1	2	0	3	19	19	26	72
PF14310																58	25	36.8413	46.1587	2.94701e-06	Down	Fibronectin type 3-like domain	3	3	4	5	6	4	13	25	20	83
PF16810	7	268	44.8766	230.123	6.37653e-10	7	268	101.363	173.637	4.12772e-32	9	266	125.112	149.888	6.6137e-45	262	13	122.065	152.935	1.07521e-64	Down	RxLR phytopathogen effector protein.	4	3	0	0	2	4	92	62	108	275
Bonferroni-adjusted p-value = 0.0000133440085401655
*Non-significant results are not presented
O1	Observed category 1
O2	Observed category 2
E1	Expected category 1
E2	Expected category 2
p	Chi-squared p-value
