# Supplementary material for: Comparative genomics of downy mildews reveals potential adaptations to biotrophy
Source: BMC Genomics. 2018 Nov 29;19:851. doi: 10.1186/s12864-018-5214-8 (PMC6264045; doi:10.1186/s12864-018-5214-8)
Supplement: Supplementary file 11 — Read alignment summary of isolate specific genes. Details genes which were found to contain inter-isolate indels or SNPs which affected either the start or stop codon position of the protein. To query P.effusa proteins in GenBank, substitute PeffR13 with DD237, PeffR14 with DD238 and remove the -RA suffix. (XLSX 17 kb) [file 12864_2018_5214_MOESM11_ESM.xlsx]

## Sheet: Peronospora effusa R13
	Low Coverage	Indel	Premature Stop Codon	Lost Stop codon	Lost Start Codon	Pfam accession	Pfam label	Additional notes
PeffR13_000171-RA	Y					PF00270 PF00271 PF04438	DEAD/DEAH box helicase Helicase conserved C-terminal domain HIT zinc finger 5
PeffR13_000193-RA	Y					PF00270 PF00271 PF04438	DEAD/DEAH box helicase Helicase conserved C-terminal domain HIT zinc finger 5
PeffR13_000200-RA				Y
PeffR13_000719-RA	Y					PF05860 PF13018	haemagglutination activity domain Extended Signal Peptide of Type V secretion system
PeffR13_000720-RA	Y					PF00196	Bacterial regulatory proteins, luxR family
PeffR13_000771-RA			Y
PeffR13_000810-RA					Y	PF07093	SGT1 protein (x2)
PeffR13_000961-RA			Y			PF03331	UDP-3-O-acyl N-acetylglycosamine deacetylase
PeffR13_001012-RA					Y
PeffR13_001110-RA				Y
PeffR13_001279-RA		Y
PeffR13_001281-RA				Y		PF03097	BRO1-like domain
PeffR13_001451-RA	Y	Y
PeffR13_001904-RA	Y					PF02792	Mago nashi protein
PeffR13_001932-RA			Y
PeffR13_001946-RA	Y
PeffR13_002073-RA				Y		PF01779	Ribosomal L29e protein family
PeffR13_002342-RA	Y
PeffR13_002393-RA	Y
PeffR13_002907-RA			Y
PeffR13_003152-RA			Y
PeffR13_003497-RA					Y
PeffR13_003529-RA			Y
PeffR13_003554-RA		Y
PeffR13_003681-RA	Y
PeffR13_003770-RA			Y
PeffR13_003774-RA					Y
PeffR13_003779-RA			Y
PeffR13_003952-RA				Y
PeffR13_004091-RA			Y
PeffR13_005061-RA			Y
PeffR13_005062-RA				Y
PeffR13_005160-RA	Y
PeffR13_005181-RA				Y
PeffR13_005224-RA	Y
PeffR13_005385-RA			Y			PF07716	Basic region leucine zipper
PeffR13_005643-RA			Y
PeffR13_005718-RA	Y				Y
PeffR13_005719-RA	Y
PeffR13_005720-RA	Y
PeffR13_005874-RA			Y
PeffR13_006144-RA			Y			PF09418	Protein of unknown function (DUF2009)
PeffR13_006148-RA	Y					PF00989	PAS fold
PeffR13_006212-RA	Y
PeffR13_006248-RA	Y					PF01497	Periplasmic binding protein
PeffR13_006300-RA					Y	PF00493	MCM2/3/5 family
PeffR13_006308-RA	Y					PF00098	Zinc knuckle (x2)
PeffR13_006545-RA				Y
PeffR13_006561-RA					Y	PF00125 PF16211	Core histone H2A/H2B/H3/H4 C-terminus of histone H2A
PeffR13_006621-RA			Y
PeffR13_006660-RA				Y
PeffR13_006892-RA				Y
PeffR13_007315-RA			Y			PF05630	Necrosis inducing protein (NPP1)	NLP
PeffR13_007413-RA	Y
PeffR13_007414-RA	Y
PeffR13_007503-RA	Y
PeffR13_007504-RA	Y
PeffR13_007505-RA	Y
PeffR13_007526-RA					Y
PeffR13_007651-RA					Y
PeffR13_007793-RA			Y
PeffR13_007833-RA	Y			Y		PF13417	Glutathione S-transferase, N-terminal domain
PeffR13_007952-RA				Y
PeffR13_007953-RA			Y
PeffR13_008016-RA			Y	Y
PeffR13_008020-RA		Y				PF00098 PF14223	Zinc knuckle gag-polypeptide of LTR copia-type
PeffR13_008086-RA			Y
PeffR13_008089-RA				Y
PeffR13_008178-RA	Y	Y	Y	Y
PeffR13_008207-RA				Y	Y
PeffR13_008223-RA			Y		Y
PeffR13_008258-RA				Y		PF03439	Early transcription elongation factor of RNA pol II, NGN section
PeffR13_008284-RA			Y	Y
PeffR13_008293-RA	Y
PeffR13_008294-RA	Y	Y				PF02779	Transketolase, pyrimidine binding domain
PeffR13_008318-RA			Y
PeffR13_008324-RA	Y					PF02635	DsrE/DsrF-like family
PeffR13_008325-RA	Y
PeffR13_008326-RA	Y
PeffR13_008327-RA	Y
PeffR13_008328-RA	Y					PF13369	Transglutaminase-like superfamily
PeffR13_008343-RA				Y
PeffR13_008380-RA	Y
PeffR13_008404-RA			Y	Y
PeffR13_008432-RA			Y
PeffR13_008450-RA	Y
PeffR13_008459-RA					Y
PeffR13_008482-RA				Y
PeffR13_008492-RA	Y					PF07332	Putative Actinobacterial Holin-X, holin superfamily III
PeffR13_008493-RA	Y					PF05957	Bacterial protein of unknown function (DUF883)
PeffR13_008511-RA	Y							RxLR protein
PeffR13_008515-RA					Y	PF00106	short chain dehydrogenase
PeffR13_008527-RA	Y
PeffR13_008538-RA			Y
PeffR13_008542-RA					Y
PeffR13_008584-RA			Y
PeffR13_008589-RA	Y

## Sheet: Sheet2
	Low Coverage	Indel	Premature Stop Codon	Lost Stop codon	Lost Start Codon	Pfam accession	Pfam label	Additional notes
PeffR14_000500-RA		Y				PF00787 PF07258	PX domain HCaRG protein
PeffR14_000510-RA			Y
PeffR14_000516-RA			Y
PeffR14_000544-RA				Y		PF00069	Protein kinase domain
PeffR14_000549-RA			Y			PF13649	Methyltransferase domain
PeffR14_000572-RA		Y
PeffR14_000602-RA			Y	Y
PeffR14_001762-RA	Y
PeffR14_001826-RA		Y				PF12717	non-SMC mitotic condensation complex subunit 1
PeffR14_002348-RA		Y				PF01764	Lipase (class 3)
PeffR14_002364-RA				Y		PF00989	PAS fold (x6)
PeffR14_002503-RA	Y
PeffR14_002604-RA	Y
PeffR14_002786-RA	Y
PeffR14_002787-RA			Y
PeffR14_002789-RA		Y	Y
PeffR14_002803-RA			Y
PeffR14_002805-RA				Y
PeffR14_002839-RA			Y
PeffR14_003028-RA	Y							RxLR
PeffR14_003029-RA	Y							RxLR
PeffR14_003170-RA				Y
PeffR14_003241-RA			Y
PeffR14_003245-RA			Y	Y
PeffR14_003831-RA			Y
PeffR14_003832-RA		Y
PeffR14_003955-RA			Y			PF00581 PF12368	Rhodanese-like domain Rhodanase C-terminal
PeffR14_004036-RA			Y	Y
PeffR14_004057-RA			Y
PeffR14_004169-RA				Y
PeffR14_004201-RA					Y
PeffR14_004215-RA		Y				PF04434 PF10551	MULE transposase domain Putative tRNA binding domain
PeffR14_004255-RA					Y
PeffR14_004265-RA				Y		PF00176	SNF2 family N-terminal domain
PeffR14_004303-RA				Y
PeffR14_004458-RA				Y
PeffR14_004459-RA			Y			PF04547	Calcium-activated chloride channel
PeffR14_004502-RA		Y						RxLR
PeffR14_004882-RA				Y				RxLR
PeffR14_005218-RA			Y
PeffR14_005439-RA					Y
PeffR14_005524-RA					Y
PeffR14_005551-RA			Y
PeffR14_005750-RA		Y				PF00270	DEAD/DEAH box helicase
PeffR14_005941-RA		Y				PF01532	Glycosyl hydrolase family
PeffR14_006086-RA			Y					Crinkler
PeffR14_006760-RA			Y
PeffR14_006873-RA			Y			PF13535	ATP-grasp domain (x2)
PeffR14_006906-RA			Y
PeffR14_007013-RA				Y
PeffR14_007098-RA	Y					PF02996	Prefoldin subunit
PeffR14_007488-RA		Y
PeffR14_007498-RA		Y				PF00004	ATPase family associated with various cellular activities (AAA)
PeffR14_007565-RA			Y			PF04114	Gaa1-like, GPI transamidase component
PeffR14_007635-RA					Y
PeffR14_007665-RA				Y
PeffR14_007739-RA		Y
PeffR14_007740-RA	Y
PeffR14_007758-RA		Y		Y
PeffR14_007798-RA			Y
PeffR14_007874-RA			Y			PF07727	Reverse transcriptase (RNA-dependent DNA polymerase)
PeffR14_007884-RA		Y			Y
PeffR14_007940-RA				Y		PF04547 PF16178	Calcium-activated chloride channel Dimerisation domain of Ca+-activated chloride-channel, anoctamin
PeffR14_007978-RA				Y
PeffR14_007979-RA			Y	Y		PF00078	Reverse transcriptase (RNA-dependent DNA polymerase)
PeffR14_008050-RA					Y
PeffR14_008071-RA	Y
PeffR14_008074-RA	Y
PeffR14_008124-RA				Y
PeffR14_008184-RA			Y
PeffR14_008214-RA				Y		PF07727	Reverse transcriptase (RNA-dependent DNA polymerase)
PeffR14_008348-RA				Y		PF00078	Reverse transcriptase (RNA-dependent DNA polymerase)
PeffR14_008390-RA					Y
PeffR14_008397-RA				Y
PeffR14_008400-RA			Y
PeffR14_008486-RA					Y
PeffR14_008488-RA			Y
PeffR14_008499-RA			Y
PeffR14_008547-RA			Y
PeffR14_008571-RA			Y
