# Supplementary material for: Comparative genomics of downy mildews reveals potential adaptations to biotrophy
Source: BMC Genomics. 2018 Nov 29;19:851. doi: 10.1186/s12864-018-5214-8 (PMC6264045; doi:10.1186/s12864-018-5214-8)
Supplement: Supplementary file 12 — Orthogroups unique to Peronospora spp. Details sequence names of all proteins inferred as being orthologous only between P. effusa and P. tabacina. To query P. effusa proteins in GenBank, substitute PeffR13 with DD237, PeffR14 with DD238 and remove the -RA suffix. (XLSX 10 kb) [file 12864_2018_5214_MOESM12_ESM.xlsx]

## Sheet: Sheet1
OG0000255:	PeffR13_001405-RA	PeffR13_001406-RA	PeffR13_001415-RA	PeffR13_001426-RA	PeffR13_001428-RA	PeffR13_004062-RA	PeffR13_004070-RA	PeffR13_004072-RA	PeffR13_006124-RA	PeffR13_006125-RA	PeffR13_006610-RA	PeffR13_007396-RA	PeffR13_007415-RA	PeffR14_001955-RA	PeffR14_001957-RA	PeffR14_004639-RA	PeffR14_005706-RA	PeffR14_005707-RA	PeffR14_005799-RA	PeffR14_006691-RA	PeffR14_007118-RA	PeffR14_007387-RA	PeffR14_007395-RA	Ptab1_024645.1
OG0006901:	PeffR13_006367-RA	PeffR13_008374-RA	PeffR14_005463-RA	PeffR14_008484-RA	Ptab1_007869.1	Ptab1_014529.1	Ptab1_034530.1	Ptab2_022946.1
OG0008082:	PeffR14_008564-RA	Ptab1_006163.1	Ptab1_007705.1	Ptab2_004609.1	Ptab2_007838.1	Ptab2_012413.1
OG0009874:	PeffR14_003026-RA	PeffR14_003033-RA	Ptab1_026635.1	Ptab2_007638.1
OG0009875:	PeffR13_000797-RA	PeffR14_001838-RA	Ptab1_003864.1	Ptab2_024884.1
OG0009876:	PeffR13_005801-RA	PeffR14_005616-RA	Ptab1_000326.1	Ptab2_001260.1
OG0009877:	PeffR13_001986-RA	PeffR13_001987-RA	PeffR14_001304-RA	Ptab1_012240.1
OG0009878:	PeffR13_006262-RA	PeffR13_006263-RA	PeffR14_007353-RA	Ptab1_014372.1
OG0009879:	PeffR13_008291-RA	PeffR14_008218-RA	Ptab1_017314.1	Ptab2_019589.1
OG0009880:	PeffR13_006767-RA	PeffR14_006515-RA	Ptab1_013299.1	Ptab2_003301.1
OG0009881:	PeffR13_007720-RA	PeffR14_007971-RA	Ptab1_003844.1	Ptab2_001627.1
OG0011303:	PeffR14_008271-RA	Ptab1_035441.1	Ptab2_011628.1
OG0011304:	PeffR13_004227-RA	PeffR14_003741-RA	Ptab1_009001.1
OG0011305:	PeffR13_006098-RA	PeffR14_005595-RA	Ptab1_019206.1
OG0011306:	PeffR13_008595-RA	PeffR14_006956-RA	Ptab1_020610.1
OG0011307:	PeffR14_002793-RA	Ptab1_007880.1	Ptab2_017080.1
OG0011308:	PeffR13_007201-RA	PeffR14_006486-RA	Ptab1_013277.1
OG0011309:	PeffR14_007416-RA	Ptab1_008931.1	Ptab2_015490.1
OG0011310:	PeffR13_005552-RA	Ptab1_011258.1	Ptab2_003770.1
OG0011311:	PeffR13_007453-RA	PeffR14_006341-RA	Ptab1_029072.1
OG0011312:	PeffR13_001255-RA	PeffR14_000421-RA	Ptab1_002552.1
OG0011313:	PeffR13_007378-RA	PeffR14_007200-RA	Ptab1_005785.1
OG0011314:	PeffR13_007485-RA	PeffR14_004537-RA	Ptab1_003647.1
OG0011315:	PeffR13_002860-RA	PeffR14_002047-RA	Ptab1_008323.1
OG0011316:	PeffR13_007318-RA	PeffR14_007375-RA	Ptab1_012384.1
OG0011317:	PeffR13_006144-RA	Ptab2_011086.1	Ptab2_024679.1
OG0011318:	PeffR13_000624-RA	PeffR14_000033-RA	Ptab2_024786.1
OG0011319:	PeffR13_006310-RA	Ptab2_004158.1	Ptab2_015098.1
OG0011321:	PeffR13_003177-RA	PeffR14_002451-RA	Ptab2_027208.1
OG0011322:	PeffR13_003731-RA	PeffR14_005442-RA	Ptab2_015918.1
OG0011323:	PeffR13_000100-RA	PeffR14_002095-RA	Ptab2_002619.1
OG0012787:	PeffR13_008534-RA	Ptab1_011742.1
OG0012788:	PeffR13_007870-RA	Ptab1_013612.1
OG0012794:	PeffR13_008428-RA	Ptab2_000527.1
OG0012795:	PeffR13_006665-RA	Ptab2_009058.1
OG0012796:	PeffR13_000219-RA	Ptab2_003765.1
OG0012797:	PeffR14_000018-RA	Ptab2_004207.1
OG0012798:	PeffR14_006434-RA	Ptab2_001133.1
OG0012799:	PeffR13_005219-RA	Ptab2_003550.1
OG0012800:	PeffR14_004303-RA	Ptab2_002840.1
OG0012801:	PeffR13_000233-RA	Ptab2_014248.1
OG0012802:	PeffR13_006548-RA	Ptab2_000347.1
OG0012803:	PeffR13_000020-RA	Ptab2_015637.1
